# Supplementary material for: The Light- and Jasmonic Acid-Induced AaMYB108-like Positive Regulates the Initiation of Glandular Secretory Trichome in Artemisia annua L
Source: Int J Mol Sci. 2023 Aug 18;24(16):12929. doi: 10.3390/ijms241612929 (PMC10455203; doi:10.3390/ijms241612929)
Supplement: Supplementary file 1 [file ijms-24-12929-s001.zip]

Archive with 1 entries (1 files):
- ijms-2559954-supplementary.pdf
